# Supplementary material for: A new TaqMan method for the reliable diagnosis of Ehrlichia spp. in canine whole blood
Source: Parasit Vectors. 2018 Jun 18;11:350. doi: 10.1186/s13071-018-2914-5 (PMC6006785; doi:10.1186/s13071-018-2914-5)
Supplement: Supplementary file 1 — Available Ehrlichia sp. genome accessions. A list of the Genbank accession numbers used to generate the cladogram in Fig. 1. (XLSX 13 kb) [file 13071_2018_2914_MOESM1_ESM.xlsx]

## Sheet: Sheet1
	Sample ID	Taqman	PCRun®		Sample ID	Taqman	PCRun®		Sample ID	Taqman	PCRun®		Sample ID	Taqman	PCRun®		Sample ID	Taqman	PCRun®
1	2-030711	-	-	44	94-250613	-	-	87	177	-	-	130	249-141028	-	-	173	273-141225	+	+
2	3-210711	-	-	45	95-290613	-	-	88	178-080614	-	-	131	250-141029	-	-	174	274-141225	+	+
3	4-250711	-	-	46	96-300613	-	-	89	179-080614	-	-	132	251-141029	-	-	175	286-150208	+	+
4	5-020811	-	-	47	97-010713	-	-	90	180-080614	-	-	133	252-141029	-	-	176	288-150215	+	+
5	7-080811	-	-	48	98-040713	-	-	91	182-190614	-	-	134	267-141201	-	-	177	296-150215	+	+
6	24-150911	-	-	49	99-040713	-	-	92	184-250614	-	-	135	269-141216	-	-	178	314-150514	+	+
7	26-150911	-	-	50	100-040713	-	-	93	185-250614	-	-	136	275-141225	-	-	179	315-150514	+	+
8	28-150911	-	-	51	101-050713	-	-	94	186-250614	-	-	137	277-150119	-	-	180	323-150520	+	+
9	29-150911	-	-	52	102-050713	-	-	95	187-250614	-	-	138	278-150119	-	-	181	326-150520	+	+
10	30-250911	-	-	53	103-050713	-	-	96	188-250614	-	-	139	280-150121	-	-	182	327-150520	+	+
11	31-031011	-	-	54	104-090713	-	-	97	189-250614	-	-	140	293-150215	-	-	183	329-150525	+	+
12	32-061011	-	-	55	105-250613	-	-	98	190-250614	-	-	141	294-150215	-	-	184	385-150807	+	+
13	53-211111	-	-	56	106-040713	-	-	99	191-250614	-	-	142	295-150215	-	-	185	434-151008	+	+
14	54-211111	-	-	57	107-100713	-	-	100	192-250614	-	-	143	298-150215	-	-	186	435-151008	+	+
15	55-211111	-	-	58	108-110713	-	-	101	194-080714	-	-	144	299-150226	-	-	187	437-151008	+	+
16	56-211111	-	-	59	109-110713	-	-	102	195-080714	-	-	145	302-150310	-	-	188	444-151109	+	+
17	57-241111	-	-	60	110-150713	-	-	103	196-080714	-	-	146	303-150310	-	-	189	446-151217	+	+
18	58-241111	-	-	61	111-170713	-	-	104	197-080714	-	-	147	304-150310	-	-	190	438-151008	+	+
19	59-241111	-	-	62	112-170713	-	-	105	198-080714	-	-	148	305-150311	-	-	191	1-290611	+	+
20	60-241111	-	-	63	113-210713	-	-	106	199-080714	-	-	149	306-150311	-	-	192	25-150911	+	+
21	61-061211	-	-	64	117-190813	-	-	107	200-080714	-	-	150	307-150311	-	-	193	27-150911	+	+
22	66-090512	-	-	65	118-200813	-	-	108	204-080714	-	-	151	317-150519	-	-	194	70-280912	+	+
23	67-200912	-	-	66	119-180813	-	-	109	206-150614	-	-	152	322-150520	-	-	195	71-290912	+	+
24	68-230912	-	-	67	120-270813	-	-	110	207-150614	-	-	153	324-150520	-	-	196	77-050613	+	+
25	69-280912	-	-	68	121-220813	-	-	111	210-170714	-	-	154	325-150520	-	-	197	78-060613	+	+
26	72-300912	-	-	69	122-250813	-	-	112	213-300714	-	-	155	337-150525	-	-	198	79-060613	+	+
27	73-021012	-	-	70	123-270813	-	-	113	218-030814	-	-	156	341-150602	-	-	199	82-110613	+	+
28	74-151112	-	-	71	125-021013	-	-	114	219-030814	-	-	157	346-150626	-	-	200	114-240713	+	+
29	75-031212	-	-	72	134-190214	-	-	115	220-030814	-	-	158	392-150927	-	-	201	116-180813	+	+
30	76-040613	-	-	73	136-170314	-	-	116	221-030814	-	-	159	393-150927	-	-	202	129-190214	+	+
31	80-100613	-	-	74	140-120514	-	-	117	222-070814	-	-	160	430-151008	-	-	203	131-190213	+	+
32	81-110613	-	-	75	146-120514	-	-	118	225-260814	-	-	161	431-151008	-	-	204	145-120514	+	+
33	83-130613	-	-	76	153-150514	-	-	119	228-260814	-	-	162	432-151008	-	-	205	147-120514	+	+
34	84-160613	-	-	77	157-150514	-	-	120	229-260814	-	-	163	433-151008	-	-	206	148-120514	+	+
35	85-160613	-	-	78	161-150514	-	-	121	230-040914	-	-	164	436-151008	-	-	207	149-120514	+	+
36	86-160613	-	-	79	166-280514	-	-	122	232-040914	-	-	165	439-151008	-	-	208	167-280514	+	+
37	87-200613	-	-	80	169-270514	-	-	123	233-110914	-	-	166	443-151109	-	-	209	205-080714	+	+
38	88-230613	-	-	81	170-270514	-	-	124	234-220914	-	-	167	456-160229	-	-	210	208-170714	+	+
39	89-230613	-	-	82	171-150414	-	-	125	235-220914	-	-	168	457-160229	-	-	211	209-170714	+	+
40	90-230613	-	-	83	172-	-	-	126	241-141014	-	-	169	240-141014	+	+	212	226-260814	+	+
41	91-230613	-	-	84	173	-	-	127	242-141014	-	-	170	258-141029	+	+	213	227-260814	+	+
42	92-240613	-	-	85	174	-	-	128	243-141014	-	-	171	259-141029	+	+	214	231-040914	+	+
43	93-240613	-	-	86	175a	-	-	129	244-141014	-	-	172	261-141116	+	+	215	237-220914	+	+
