# Supplementary material for: A new TaqMan method for the reliable diagnosis of Ehrlichia spp. in canine whole blood
Source: Parasit Vectors. 2018 Jun 18;11:350. doi: 10.1186/s13071-018-2914-5 (PMC6006785; doi:10.1186/s13071-018-2914-5)
Supplement: Supplementary file 2 — Table S1. Comparison of PCRun® canine Ehrlichia positivity data to the E. canis gltA TaqMan PCR. Both PCRun® and TaqMan PCR assays assessed 33 genomic DNA extracts isolated from whole canine blood samples at Langford House at the University of Bristol. (XLSX 8 kb) [file 13071_2018_2914_MOESM2_ESM.xlsx]

## Sheet: Sheet1
Sample ID	Sample type	PCRun	gltA
1	whole blood	Negative	Negative
2	whole blood	Negative	Negative
3	whole blood	Negative	Negative
5	whole blood	Negative	Negative
6	whole blood	Negative	Negative
8	whole blood	Negative	Negative
13	whole blood	Negative	Negative
16	whole blood	Negative	Negative
17	whole blood	Negative	Negative
23	whole blood	Negative	Negative
31	whole blood	Negative	Negative
32	whole blood	Negative	Negative
33	whole blood	Negative	Negative
34	whole blood	Negative	Negative
35	whole blood	Negative	Negative
36	whole blood	Negative	Negative
37	whole blood	Negative	Negative
38	whole blood	Negative	Negative
39	whole blood	Negative	Negative
40	whole blood	Negative	Negative
4	whole blood	Positive	Positive
10	whole blood	Positive	Positive
11	whole blood	Positive	Positive
14	whole blood	Positive	Positive
15	whole blood	Positive	Positive
18	whole blood	Positive	Positive
22	whole blood	Positive	Positive
24	whole blood	Positive	Positive
25	whole blood	Positive	Positive
26	whole blood	Positive	Positive
27	whole blood	Positive	Positive
28	whole blood	Positive	Positive
29	whole blood	Positive	Positive
30	whole blood	Positive	Positive
